# Supplementary material for: Bean Sprouts, Lettuce, and Milk as Water Sources in Tenebrio molitor Larval Growth
Source: Animals (Basel). 2024 Mar 14;14(6):895. doi: 10.3390/ani14060895 (PMC10967327; doi:10.3390/ani14060895)
Supplement: Supplementary file 1 [file animals-14-00895-s001.zip]

Archive with 1 entries (1 files):
- animals-2887187-supplementary.docx
